# Supplementary material for: Systematic review of the subcutaneous air pouch model using monosodium urate and calcium pyrophosphate and recommendations for studying crystal‐related arthropathies
Source: Animal Model Exp Med. 2025 Jul 11;8(9):1611–27. doi: 10.1002/ame2.70058 (PMC12531122; doi:10.1002/ame2.70058)
Supplement: Supplementary file 1 — Data S1. [file AME2-8-1611-s001.zip]

Archive with 3 entries (3 files):
- Revision Feb 2025 Supplementary Material 1.docx
- Revision Feb 2025 Supplementary Material 2.docx
- Supplementary Material Protocol S2.docx
